# Supplementary material for: Synthesis of Amorphous MnFe@SBA Composites for Efficient Adsorptive Removal of Pb(Ⅱ) and Sb(V) from Aqueous Solution
Source: Molecules. 2025 Feb 4;30(3):679. doi: 10.3390/molecules30030679 (PMC11820195; doi:10.3390/molecules30030679)
Supplement: Supplementary file 1 [file molecules-30-00679-s001.zip]

Archive with 1 entries (1 files):
- molecules-3406297-supplementary.pdf
